# Supplementary material for: Complex Stability and an Irrevertible Transition Reverted by Peptide and Fibroblasts in a Dynamic Model of Innate Immunity
Source: Front Immunol. 2020 Feb 14;10:3091. doi: 10.3389/fimmu.2019.03091 (PMC7033641; doi:10.3389/fimmu.2019.03091)
Supplement: Data Sheet 2 — The Copasi and SBML files, as well as the Copasi software used. Live model version is available in JWS-Online through https://jjj.bio.vu.nl/models/?id=abudukelimu. [file Data_Sheet_2.zip › NewBackground to Abulikemu et al 2020-20200123T085315Z-001/Background to Abulikemu et al 2020/Figure 2/Figure 2. Bimodal control analysis.xlsx]

## Sheet: Sheet1
Concentration control coefficients for acute inflammation at three CRA influx values
Controlling parameter ¯	Controlled variable
J_CRA=0, acute	CRA	FLC	Healthy Fibroblasts	Dying Fibroblasts	Protease	MMP7	MMP8	TNF	Mast Cells_FLC	Mast Cells_FLC_CRA	Mast Cells
(R1_CRA_degradation)	-0.998872	-0.998872	0.00102997	-1.9957	-1.99673	0.00102997	0.00102997	-1.99673	-0.997855	-1.99673	0.00101719
(R2_CRA_washout)	-9.99388e-05	-9.99388e-05	1.0305e-07	-0.000199673	-0.000199776	1.0305e-07	1.0305e-07	-0.000199776	-9.9837e-05	-0.000199776	1.01771e-07
(R3_CRAinflux)	0	0	0	0	0	0	0	0	0	0	0
(R4_FLC_washout)	0.00051359	-0.999486	0.000514778	-0.99745	-0.997965	0.000514778	0.000514778	-0.997965	-0.998479	-0.997965	0.00100783
(R5_MMP7_washout)	-0.998971	-0.998971	0.00103007	-1.99589	-1.99692	-0.99897	0.00103007	-1.99692	-0.997954	-1.99692	0.00101729		CRA_flux=1.0 acute	CRA	FLC	Protease	TNF	MastCells_FLC	MastCells_FLC_CRA	MastCells	HealthyFibr	DyingFibr	MMP7	MMP8		CRA_flux=1.0 acute or chronic	acute mode TNF	chronic mode TNF	CRA_influx=1, chronic mode
(R6_MMP8_washout)	0.998872	0.998872	-0.00102997	1.9957	1.99673	-0.00102997	-1.00103	1.99673	0.997855	1.99673	-0.00101718		(R1_CRA_degradation)	-0.999913	-0.999913	-1.99775	-1.99775	-0.997838	-1.99775	0.00207538	0.00412828	-1.99362	0.00412828	0.00412828		(R1_CRA_degradation)	-1.99775	0	(R1_CRA_degradation)
(R7_Protease_washout)	1.5618e-20	1.60015e-18	1.54986e-20	9.01657e-17	-1	1.54986e-20	1.54986e-20	9.01502e-17	3.18248e-18	6.25621e-17	-3.80538e-21		(R2_CRA_washout)	-0.000100198	-0.000100198	-0.000200188	-0.000200188	-9.999e-05	-0.000200188	2.07967e-07	4.13681e-07	-0.000199774	4.13681e-07	4.13681e-07		(R2_CRA_washout)	-0.000200188	-0.0118694	(R2_CRA_washout)
(R8_TNFalpha_washout)	0.000514108	0.000514108	0.000515298	-0.998457	0.00102769	0.000515298	0.000515297	-0.998972	0.000513585	0.00102769	-5.23533e-07		(R3_CRAinflux)	0.501037	0.501038	1.00104	1.00103	0.499998	1.00104	-0.00103993	-0.0020686	0.998966	-0.0020686	-0.0020686		(R3_CRAinflux)	1.00103	0.0118694	(R3_CRAinflux)
(R9_FLC_production)	-0.00051359	0.999486	-0.000514778	0.99745	0.997965	-0.000514778	-0.000514778	0.997965	0.998479	0.997965	-0.00100783		(R4_FLC_washout)	-6.52776e-06	-1.00001	-0.997978	-0.997977	-0.997971	-0.997978	0.00203566	0.00206228	-0.995915	0.00206228	0.00206228		(R4_FLC_washout)	-0.997977	-0.00098912	(R4_FLC_washout)
(R13_CRA_Secretion_DyingFibr)	1.24041e-06	1.24041e-06	4.94556e-09	-0.00497264	2.47956e-06	4.94556e-09	4.94556e-09	2.47956e-06	1.23915e-06	2.47956e-06	-1.26315e-09		(R5_MMP7_washout)	-0.498973	-0.498973	-0.996911	-0.996911	-0.497937	-0.996911	0.00103565	0.00206008	-0.99485	-0.99794	0.00206008		(R5_MMP7_washout) AO	-0.996911	n.a.
(R14_CRAClipOffHealthyFibr)	0.998971	0.998971	-0.00103007	1.99589	1.99692	-0.00103007	-0.00103007	1.99692	0.997954	1.99692	-0.00101729		(R6_MMP8_washout)	0.999913	0.999913	1.99775	1.99775	0.997838	1.99775	-0.00207538	-0.00412828	1.99362	-0.00412828	-1.00413		(R6_MMP8_washout) AO	1.99775	n.a.
(R15_DyingFibroblast_death)	9.5671e-09	9.5671e-09	1.24491e-06	-0.995024	1.91245e-08	1.24491e-06	1.24491e-06	1.91245e-08	9.55736e-09	1.91245e-08	-9.74249e-12		(R7_Protease_washout)	-9.61665e-22	1.21372e-18	-1	-1.55034e-16	2.42918e-18	-7.91674e-17	-1.69181e-21	2.85383e-19	-1.54748e-16	2.85383e-19	2.85383e-19		(R7_Protease_washout)	-1.55034e-16	-1.21008e-16	(R7_Protease_washout)
(R16_Healthy_to_Dying_fibroblast)	-0.000514108	-0.000514108	-0.000515298	0.998457	-0.00102769	-0.000515298	-0.000515298	-0.00102769	-0.000513585	-0.00102769	5.23533e-07		(R8_TNFalpha_washout)	-6.54107e-06	-6.54107e-06	-1.30686e-05	-1.00001	-6.5275e-06	-1.30686e-05	1.35764e-08	0.00206649	-0.997947	0.00206649	0.00206649		(R8_TNFalpha_washout)	-1.00001	-1	(R8_TNF_washout)
(R18_HealthyFibProduction)	0.000514099	0.000514099	0.000514046	0.00154172	0.00102767	0.000514046	0.000514046	0.00102767	0.000513575	0.00102767	-5.23524e-07		(R9_FLC_production)	6.52776e-06	1.00001	0.997978	0.997977	0.997971	0.997978	-0.00203566	-0.00206228	0.995915	-0.00206228	-0.00206228		(R9_FLC_production)	0.997977	0.00098912	(R9_FLC_production)
(R19_MMP7_release_HealthyFibr)	0.998971	0.998971	-0.00103007	1.99589	1.99692	0.99897	-0.00103007	1.99692	0.997954	1.99692	-0.00101729		(R13_CRA_Secretion_DyingFibr)	2.46965e-06	2.46965e-06	4.93417e-06	4.93417e-06	2.46452e-06	4.93417e-06	-5.1259e-09	1.44586e-08	-0.00497018	1.44586e-08	1.44586e-08		(R13_CRA_Secretion_DyingFibr) AO	4.93417e-06	n.a.
(R20_MMP8_release_HealthyFibr)	-0.998872	-0.998872	0.00102997	-1.9957	-1.99673	0.00102997	1.00103	-1.99673	-0.997855	-1.99673	0.00101718		(R14_CRAClipOffHealthyFibr)	0.498973	0.498973	0.996911	0.996911	0.497938	0.996911	-0.00103565	-0.00206008	0.994851	-0.00206008	-0.00206008		(R14_CRAClipOffHealthyFibr) AO	0.996911	n.a.
(R24_TNFalpha_production)	-0.000514108	-0.000514108	-0.000515298	0.998457	-0.00102769	-0.000515298	-0.000515297	0.998972	-0.000513585	-0.00102769	5.23533e-07		(R15_DyingFibroblast_death)	-2.47938e-06	-2.47938e-06	-4.95362e-06	-4.95362e-06	-2.47424e-06	-4.95362e-06	5.14611e-09	4.94121e-06	-0.995025	4.94121e-06	4.94121e-06		(R15_DyingFibroblast_death) AO	-4.95362e-06	n.a.
(R25_Protease_production)	-1.5618e-20	-1.60015e-18	-1.54986e-20	-9.01657e-17	1	-1.54986e-20	-1.54986e-20	-9.01502e-17	-3.18248e-18	-6.25621e-17	3.80538e-21		(R16_Healthy_to_Dying_fibroblast)	6.54107e-06	6.54108e-06	1.30686e-05	1.30686e-05	6.5275e-06	1.30686e-05	-1.35764e-08	-0.00206649	0.997947	-0.00206649	-0.00206649		(R16_Healthy_to_Dying_fibroblast) AO	1.30686e-05	n.a.
Sum over parameters	3.02177e-07	3.02177e-07	9.0556e-10	-7.593e-06	-7.29732e-06	9.0556e-10	9.0556e-10	-7.29732e-06	4.01707e-07	-7.29732e-06	5.07108e-10		(R18_HealthyFibProduction)	-4.04929e-06	-4.0493e-06	-8.09019e-06	-8.09019e-06	-4.04089e-06	-8.09019e-06	8.40456e-09	0.00206152	0.00205343	0.00206152	0.00206152		(R18_HealthyFibProduction) AO	-8.09019e-06	n.a.
													(R19_MMP7_release_HealthyFibr)	0.498973	0.498973	0.996911	0.996911	0.497937	0.996911	-0.00103565	-0.00206008	0.99485	0.99794	-0.00206008		(R19_MMP7_release_HealthyFibr) AO	0.996911	n.a.
CRA_flux=1.0 acute	CRA	FLC	HealthyFibr	DyingFibr	Protease	MMP7	MMP8	TNF	MastCells_FLC	MastCells_FLC_CRA	MastCells		(R20_MMP8_release_HealthyFibr)	-0.999913	-0.999913	-1.99775	-1.99775	-0.997838	-1.99775	0.00207538	0.00412828	-1.99362	0.00412828	1.00413		(R20_MMP8_release_HealthyFibr) AO	-1.99775	n.a.
(R1_CRA_degradation)	-0.999913	-0.999913	0.00412828	-1.99362	-1.99775	0.00412828	0.00412828	-1.99775	-0.997838	-1.99775	0.00207538		(R22_CRA_binding)	1.7352e-21	1.7352e-21	2.65281e-16	2.65281e-16	-8.85631e-21	2.65281e-16	-1.05915e-20	-5.48194e-19	2.64733e-16	-5.48194e-19	-5.48194e-19		(R22_CRA_binding) AO	2.65281e-16	n.a.
(R2_CRA_washout)	-0.000100198	-0.000100198	4.13681e-07	-0.000199774	-0.000200188	4.13681e-07	4.13681e-07	-0.000200188	-9.999e-05	-0.000200188	2.07967e-07		(R23_FLC_binding)	-1.10821e-21	-1.10821e-21	-1.69425e-16	-1.69425e-16	-1.69424e-16	-1.69425e-16	3.45591e-19	3.5011e-19	-1.69075e-16	3.5011e-19	3.5011e-19		(R23_FLC_binding) AO	-1.69425e-16	n.a.
(R3_CRAinflux)	0.501037	0.501038	-0.0020686	0.998966	1.00104	-0.0020686	-0.0020686	1.00103	0.499998	1.00104	-0.00103993		(R24_TNFalpha_production)	6.54107e-06	6.54107e-06	1.30686e-05	1.00001	6.5275e-06	1.30686e-05	-1.35764e-08	-0.00206649	0.997947	-0.00206649	-0.00206649		(R24_TNFalpha_production)	1.00001	1	(R24_TNF_production)
(R4_FLC_washout)	-6.52776e-06	-1.00001	0.00206228	-0.995915	-0.997978	0.00206228	0.00206228	-0.997977	-0.997971	-0.997978	0.00203566		(R25_Protease_production)	9.61665e-22	-1.21372e-18	1	1.55034e-16	-2.42918e-18	7.91674e-17	1.69181e-21	-2.85383e-19	1.54748e-16	-2.85383e-19	-2.85383e-19		(R25_Protease_production)	1.55034e-16	1.21008e-16	(R25_Protease_production)
(R5_MMP7_washout)	-0.498973	-0.498973	0.00206008	-0.99485	-0.996911	-0.99794	0.00206008	-0.996911	-0.497937	-0.996911	0.00103565		sum	-7.1595e-07	2.8405e-07	5.77096e-06	-4.22904e-06	4.8689e-07	5.77096e-06	2.81537e-09	-6.504e-10	2.476e-06	-6.504e-10	-6.504e-10		sum	-4.22904e-06	1.21008e-16	sum
(R6_MMP8_washout)	0.999913	0.999913	-0.00412828	1.99362	1.99775	-0.00412828	-1.00413	1.99775	0.997838	1.99775	-0.00207538
(R7_Protease_washout)	-9.61665e-22	1.21372e-18	2.85383e-19	-1.54748e-16	-1	2.85383e-19	2.85383e-19	-1.55034e-16	2.42918e-18	-7.91674e-17	-1.69181e-21
(R8_TNFalpha_washout)	-6.54107e-06	-6.54107e-06	0.00206649	-0.997947	-1.30686e-05	0.00206649	0.00206649	-1.00001	-6.5275e-06	-1.30686e-05	1.35764e-08		CRA_influx=1, chronic mode	CRA	FLC	Protease	TNF	Mast Cells_FLC	Mast Cells_FLC_CRA	Mast Cells
(R9_FLC_production)	6.52776e-06	1.00001	-0.00206228	0.995915	0.997978	-0.00206228	-0.00206228	0.997977	0.997971	0.997978	-0.00203566		(R1_CRA_degradation)	0	0	0	0	0	0	0
(R13_CRA_Secretion_DyingFibr)	2.46965e-06	2.46965e-06	1.44586e-08	-0.00497018	4.93417e-06	1.44586e-08	1.44586e-08	4.93417e-06	2.46452e-06	4.93417e-06	-5.1259e-09		(R2_CRA_washout)	-1	-1	-0.0118694	-0.0118694	0.988131	-0.0118694	1.98813
(R14_CRAClipOffHealthyFibr)	0.498973	0.498973	-0.00206008	0.994851	0.996911	-0.00206008	-0.00206008	0.996911	0.497938	0.996911	-0.00103565		(R3_CRAinflux)	1	1	0.0118694	0.0118694	-0.988131	0.0118694	-1.98813
(R15_DyingFibroblast_death)	-2.47938e-06	-2.47938e-06	4.94121e-06	-0.995025	-4.95362e-06	4.94121e-06	4.94121e-06	-4.95362e-06	-2.47424e-06	-4.95362e-06	5.14611e-09		(R4_FLC_washout)	-1.38047e-20	-1	-0.00098912	-0.00098912	-0.00098912	-0.00098912	0.999011
(R16_Healthy_to_Dying_fibroblast)	6.54107e-06	6.54108e-06	-0.00206649	0.997947	1.30686e-05	-0.00206649	-0.00206649	1.30686e-05	6.5275e-06	1.30686e-05	-1.35764e-08		(R7_Protease_washout)	-1.88791e-18	-2.28758e-17	-1	-1.21008e-16	-4.43909e-16	-2.13941e-17	2.58332e-14
(R18_HealthyFibProduction)	-4.04929e-06	-4.0493e-06	0.00206152	0.00205343	-8.09019e-06	0.00206152	0.00206152	-8.09019e-06	-4.04089e-06	-8.09019e-06	8.40456e-09		(R8_TNF_washout)	0	0	0	-1	0	0	0
(R19_MMP7_release_HealthyFibr)	0.498973	0.498973	-0.00206008	0.99485	0.996911	0.99794	-0.00206008	0.996911	0.497937	0.996911	-0.00103565		(R9_FLC_production)	1.38047e-20	1	0.00098912	0.00098912	0.00098912	0.00098912	-0.999011
(R20_MMP8_release_HealthyFibr)	-0.999913	-0.999913	0.00412828	-1.99362	-1.99775	0.00412828	1.00413	-1.99775	-0.997838	-1.99775	0.00207538		(R24_TNF_production)	0	0	0	1	0	0	0
(R22_CRA_binding)	1.7352e-21	1.7352e-21	-5.48194e-19	2.64733e-16	2.65281e-16	-5.48194e-19	-5.48194e-19	2.65281e-16	-8.85631e-21	2.65281e-16	-1.05915e-20		(R25_Protease_production)	1.88791e-18	2.28758e-17	1	1.21008e-16	4.43909e-16	2.13941e-17	-2.58332e-14
(R23_FLC_binding)	-1.10821e-21	-1.10821e-21	3.5011e-19	-1.69075e-16	-1.69425e-16	3.5011e-19	3.5011e-19	-1.69425e-16	-1.69424e-16	-1.69425e-16	3.45591e-19		sum	0	2.28758e-17	0	1.21008e-16	3.66306e-20	-7.3103e-20	3.49965e-17
(R24_TNFalpha_production)	6.54107e-06	6.54107e-06	-0.00206649	0.997947	1.30686e-05	-0.00206649	-0.00206649	1.00001	6.5275e-06	1.30686e-05	-1.35764e-08
(R25_Protease_production)	9.61665e-22	-1.21372e-18	-2.85383e-19	1.54748e-16	1	-2.85383e-19	-2.85383e-19	1.55034e-16	-2.42918e-18	7.91674e-17	1.69181e-21
sum	-7.1595e-07	2.8405e-07	-6.504e-10	2.476e-06	5.77096e-06	-6.504e-10	-6.504e-10	-4.22904e-06	4.8689e-07	5.77096e-06	2.81537e-09
J_CRA=16.7 acute	CRA	FLC	HealthyFibr	DyingFibr	Protease	MMP7	MMP8	TNFalpha	MastCells_FLC	MastCells_FLC_CRA	MastCells
(R1_CRA_degradation)	-6.1787	-6.1787	5.48218	-6.65128	-12.1335	5.48218	5.48218	-12.1335	-5.95476	-12.1335	0.223945
(R2_CRA_washout)	-0.000897248	-0.000897248	0.000796101	-0.000965874	-0.00176198	0.000796101	0.000796101	-0.00176198	-0.000864727	-0.00176198	3.25204e-05
(R3_CRAinflux)	6.00879	6.00879	-5.33142	6.46837	11.7998	-5.33142	-5.33142	11.7998	5.791	11.7998	-0.217786
(R4_FLC_washout)	-2.55791	-3.55791	2.70773	-3.28516	-5.99289	2.70773	2.70773	-5.99289	-3.43498	-5.99289	0.122924
(R5_MMP7_washout)	-0.170624	-0.170624	0.15139	-0.183674	-0.335064	-0.84861	0.15139	-0.335064	-0.16444	-0.335064	0.0061842
(R6_MMP8_washout)	6.1787	6.1787	-5.48218	6.65128	12.1335	-5.48218	-6.48218	12.1335	5.95476	12.1335	-0.223945
(R7_Protease_washout)	-8.91524e-16	-8.98513e-16	9.43743e-16	-1.07654e-15	-1	9.43743e-16	9.43743e-16	-2.02029e-15	-8.72041e-16	-1.91907e-15	3.36796e-17
(R8_TNFalpha_washout)	-2.6376	-2.6376	2.79209	-3.38751	-5.1796	2.79209	2.79209	-6.1796	-2.542	-5.1796	0.0955987
(R9_FLC_production)	2.55791	3.55791	-2.70773	3.28516	5.99289	-2.70773	-2.70773	5.99289	3.43498	5.99289	-0.122924
(R13_CRA_Secretion_DyingFibr)	0.000163155	0.000163155	-0.000141033	-0.00479576	0.000320397	-0.000141033	-0.000141033	0.000320397	0.000157242	0.000320397	-5.91349e-06
(R14_CRAClipOffHealthyFibr)	0.170624	0.170624	-0.15139	0.183674	0.335064	-0.15139	-0.15139	0.335064	0.16444	0.335064	-0.0061842
(R15_DyingFibroblast_death)	-0.00453868	-0.00453868	0.00477289	-0.999165	-0.00891286	0.00477289	0.00477289	-0.00891286	-0.00437418	-0.00891286	0.000164503
(R16_Healthy_to_Dying_fibroblast)	2.6376	2.6376	-2.79209	3.38751	5.1796	-2.79209	-2.79209	5.1796	2.542	5.1796	-0.0955987
(R18_HealthyFibProduction)	-2.63304	-2.63304	2.78729	-2.38335	-5.17064	2.78729	2.78729	-5.17064	-2.53761	-5.17064	0.0954334
(R19_MMP7_release_HealthyFibr)	0.170624	0.170624	-0.15139	0.183674	0.335064	0.84861	-0.15139	0.335064	0.16444	0.335064	-0.0061842
(R20_MMP8_release_HealthyFibr)	-6.1787	-6.1787	5.48218	-6.65128	-12.1335	5.48218	6.48218	-12.1335	-5.95476	-12.1335	0.223945
(R24_TNFalpha_production)	2.6376	2.6376	-2.79209	3.38751	5.1796	-2.79209	-2.79209	6.1796	2.542	5.1796	-0.0955987
(R25_Protease_production)	8.91524e-16	8.98513e-16	-9.43743e-16	1.07654e-15	1	-9.43743e-16	-9.43743e-16	2.02029e-15	8.72041e-16	1.91907e-15	-3.36796e-17
Sum	1.227e-06	1.227e-06	-2.042e-06	-2.634e-06	-3.0443e-05	-2.042e-06	-2.042e-06	-3.0443e-05	-1.1665e-05	-3.0443e-05	6.0991e-07
CRA_influx=30, acute	CRA	FLC	HealthyFibr	DyingFibr	Protease	MMP7	MMP8	TNFalpha	MastCells_FLC	MastCells_FLC_CRA	MastCells
(R1_CRA_degradation)	2.2292e-16	2.2292e-16	inf	inf	7.4769e-20	inf	inf	7.4769e-20	-2.22845e-16	7.4769e-20	-4.45766e-16
(R2_CRA_washout)	-1	-1	inf	inf	-0.000335407	inf	inf	-0.000335407	0.999665	-0.000335407	1.99966
(R3_CRAinflux)	1	1	inf	inf	0.000335407	inf	inf	0.000335407	-0.999665	0.000335407	-1.99966
(R4_FLC_washout)	-1.86332e-23	-1	inf	inf	-1.11038e-06	inf	inf	-1.11038e-06	-1.11038e-06	-1.11038e-06	0.999999
(R5_MMP7_washout)	-8.2242e-58	-8.2242e-58	inf	inf	-2.75845e-61	inf	inf	-2.75845e-61	8.22144e-58	-2.75845e-61	1.64456e-57
(R6_MMP8_washout)	-2.2292e-16	-2.2292e-16	inf	inf	-7.4769e-20	inf	inf	-7.4769e-20	2.22845e-16	-7.4769e-20	4.45766e-16
(R7_Protease_washout)	-1.21919e-17	2.12854e-17	inf	inf	-1	inf	inf	6.20601e-17	2.3642e-14	-8.69629e-17	7.1174e-11
(R8_TNFalpha_washout)	1.12869e-32	1.12869e-32	inf	inf	3.78572e-36	inf	inf	-1	-1.12832e-32	3.78572e-36	-2.25701e-32
(R9_FLC_production)	1.86332e-23	1	inf	inf	1.11038e-06	inf	inf	1.11038e-06	1.11038e-06	1.11038e-06	-0.999999
(R13_CRA_Secretion_DyingFibr)	-4.67706e-39	-4.67706e-39	inf	inf	-1.56872e-42	inf	inf	-1.56872e-42	4.67549e-39	-1.56872e-42	9.35256e-39
(R14_CRAClipOffHealthyFibr)	8.2242e-58	8.2242e-58	inf	inf	2.75845e-61	inf	inf	2.75845e-61	-8.22144e-58	2.75845e-61	-1.64456e-57
(R15_DyingFibroblast_death)	4.67706e-39	4.67706e-39	inf	inf	1.56872e-42	inf	inf	1.56872e-42	-4.67549e-39	1.56872e-42	-9.35256e-39
(R16_Healthy_to_Dying_fibroblast)	-1.12869e-32	-1.12869e-32	inf	inf	-3.78572e-36	inf	inf	-3.78572e-36	1.12832e-32	-3.78572e-36	2.25701e-32
(R18_HealthyFibProduction)	2.1904e-34	2.1904e-34	inf	inf	7.34674e-38	inf	inf	7.34674e-38	-2.18966e-34	7.34674e-38	-4.38006e-34
(R19_MMP7_release_HealthyFibr)	4.08328e-74	4.08328e-74	inf	inf	1.36956e-77	inf	inf	1.36956e-77	-4.08191e-74	1.36956e-77	-8.1652e-74
(R20_MMP8_release_HealthyFibr)	1.10679e-32	1.10679e-32	inf	inf	3.71225e-36	inf	inf	3.71225e-36	-1.10642e-32	3.71225e-36	-2.21321e-32
(R24_TNFalpha_production)	-1.12869e-32	-1.12869e-32	inf	inf	-3.78572e-36	inf	inf	1	1.12832e-32	-3.78572e-36	2.25701e-32
(R25_Protease_production)	1.21919e-17	-2.12854e-17	inf	inf	1	inf	inf	-6.20601e-17	-2.3642e-14	8.69629e-17	-7.1174e-11
Sum	-8.75395e-19	-2.12854e-17	inf	inf	0	inf	inf	-6.20601e-17	8.00364e-19	-2.06074e-20	-4.43819e-17
