# Supplementary material for: Complex Stability and an Irrevertible Transition Reverted by Peptide and Fibroblasts in a Dynamic Model of Innate Immunity
Source: Front Immunol. 2020 Feb 14;10:3091. doi: 10.3389/fimmu.2019.03091 (PMC7033641; doi:10.3389/fimmu.2019.03091)
Supplement: Data Sheet 2 — The Copasi and SBML files, as well as the Copasi software used. Live model version is available in JWS-Online through https://jjj.bio.vu.nl/models/?id=abudukelimu. [file Data_Sheet_2.zip › NewBackground to Abulikemu et al 2020-20200123T085315Z-001/Background to Abulikemu et al 2020/Figure 2/HW_SM_Table_3_acute.xlsx]

## Sheet: Sheet1
Concentration control coefficients for acute inflammation at three CRA influx values
J_CRA=0, acute	Controlled variable
Controlling parameter ¯	CRA	MMP8	FLC	DyingFibroblasts	Protease	MMP7	TNF	MastCells_FLC	HealthyFibroblasts	MastCells_FLC_CRA	MastCells
(R1_CRA_degradation)	-0.998872	0.00102997	-0.998872	-1.9957	-1.99673	0.00102997	-1.99673	-0.997855	0.00102997	-1.99673	0.00101719
(R2_CRA_washout)	-9.99388e-05	1.0305e-07	-9.99388e-05	-0.000199673	-0.000199776	1.0305e-07	-0.000199776	-9.9837e-05	1.0305e-07	-0.000199776	1.01771e-07
(R3_CRAinflux)	0	0	0	0	0	0	0	0	0	0	0
(R4_FLC_washout)	0.00051359	0.000514778	-0.999486	-0.99745	-0.997965	0.000514778	-0.997965	-0.998479	0.000514778	-0.997965	0.00100783
(R5_MMP7_washout)	-0.998971	0.00103007	-0.998971	-1.99589	-1.99692	-0.99897	-1.99692	-0.997954	0.00103007	-1.99692	0.00101729
(R6_MMP8_washout)	0.998872	-1.00103	0.998872	1.9957	1.99673	-0.00102997	1.99673	0.997855	-0.00102997	1.99673	-0.00101718
(R7_Protease_washout)	1.5618e-20	1.54986e-20	1.60015e-18	9.01657e-17	-1	1.54986e-20	9.01502e-17	3.18248e-18	1.54986e-20	6.25621e-17	-3.80538e-21
(R8_TNFalpha_washout)	0.000514108	0.000515297	0.000514108	-0.998457	0.00102769	0.000515298	-0.998972	0.000513585	0.000515298	0.00102769	-5.23533e-07
(R9_FLC_production)	-0.00051359	-0.000514778	0.999486	0.99745	0.997965	-0.000514778	0.997965	0.998479	-0.000514778	0.997965	-0.00100783
(R10_drug_washout)	0	0	0	0	0	0	0	0	0	0	0
(R11_FLC_drug_binding)	0	0	0	0	0	0	0	0	0	0	0
(R12_FLC_drug_washout)	0	0	0	0	0	0	0	0	0	0	0
(R13_CRA_Secretion_DyingFibr)	1.24041e-06	4.94556e-09	1.24041e-06	-0.00497264	2.47956e-06	4.94556e-09	2.47956e-06	1.23915e-06	4.94556e-09	2.47956e-06	-1.26315e-09
(R14_CRAClipOffHealthyFibr)	0.998971	-0.00103007	0.998971	1.99589	1.99692	-0.00103007	1.99692	0.997954	-0.00103007	1.99692	-0.00101729
(R15_DyingFibroblast_death)	9.5671e-09	1.24491e-06	9.5671e-09	-0.995024	1.91245e-08	1.24491e-06	1.91245e-08	9.55736e-09	1.24491e-06	1.91245e-08	-9.74249e-12
(R16_Healthy_to_Dying_fibroblast)	-0.000514108	-0.000515298	-0.000514108	0.998457	-0.00102769	-0.000515298	-0.00102769	-0.000513585	-0.000515298	-0.00102769	5.23533e-07
(R17_HealthyBacteriaProduction)	0	0	0	0	0	0	0	0	0	0	0
(R18_HealthyFibProduction)	0.000514099	0.000514046	0.000514099	0.00154172	0.00102767	0.000514046	0.00102767	0.000513575	0.000514046	0.00102767	-5.23524e-07
(R19_MMP7_release_HealthyFibr)	0.998971	-0.00103007	0.998971	1.99589	1.99692	0.99897	1.99692	0.997954	-0.00103007	1.99692	-0.00101729
(R20_MMP8_release_HealthyFibr)	-0.998872	1.00103	-0.998872	-1.9957	-1.99673	0.00102997	-1.99673	-0.997855	0.00102997	-1.99673	0.00101718
(R21_Healthy_to_Dying_Bacteria)	0	0	0	0	0	0	0	0	0	0	0
(R22_CRA_binding)	-5.45547e-19	-5.46809e-19	-5.45547e-19	1.05951e-15	1.06006e-15	-5.46809e-19	1.06006e-15	-5.55579e-19	-5.46809e-19	1.06006e-15	-1.00324e-20
(R23_FLC_binding)	1.74294e-19	1.74697e-19	1.74294e-19	-3.38498e-16	-3.38673e-16	1.74697e-19	-3.38673e-16	-3.38847e-16	1.74697e-19	-3.38673e-16	3.42022e-19
(R24_TNFalpha_production)	-0.000514108	-0.000515297	-0.000514108	0.998457	-0.00102769	-0.000515298	0.998972	-0.000513585	-0.000515298	-0.00102769	5.23533e-07
(R25_Protease_production)	-1.5618e-20	-1.54986e-20	-1.60015e-18	-9.01657e-17	1	-1.54986e-20	-9.01502e-17	-3.18248e-18	-1.54986e-20	-6.25621e-17	3.80538e-21
(R26_DyingBacteria secrete CRA)	0	0	0	0	0	0	0	0	0	0	0
(R27_Dyingbacteria die)	0	0	0	0	0	0	0	0	0	0	0
'Summation Error'	7.07318e-16	1.72845e-16	2.84519e-15	1.65831e-15	1.44551e-15	4.73355e-17	1.99103e-15	3.24001e-15	3.72754e-14	1.5888e-15	3.02581e-15
Sum over parameters	3.02177e-07	9.0556e-10	3.02177e-07	-7.593e-06	-7.29732e-06	9.0556e-10	-7.29732e-06	4.01707e-07	9.0556e-10	-7.29732e-06	5.07108e-10
J_CRA=16.7 acute	CRA	MMP8	FLC	DyingFibr	Protease	MMP7	TNFalpha	MastCells_FLC	HealthyFibr	MastCells_FLC_CRA	MastCells
(R1_CRA_degradation)	-6.1787	5.48218	-6.1787	-6.65128	-12.1335	5.48218	-12.1335	-5.95476	5.48218	-12.1335	0.223945
(R2_CRA_washout)	-0.000897248	0.000796101	-0.000897248	-0.000965874	-0.00176198	0.000796101	-0.00176198	-0.000864727	0.000796101	-0.00176198	3.25204e-05
(R3_CRAinflux)	6.00879	-5.33142	6.00879	6.46837	11.7998	-5.33142	11.7998	5.791	-5.33142	11.7998	-0.217786
(R4_FLC_washout)	-2.55791	2.70773	-3.55791	-3.28516	-5.99289	2.70773	-5.99289	-3.43498	2.70773	-5.99289	0.122924
(R5_MMP7_washout)	-0.170624	0.15139	-0.170624	-0.183674	-0.335064	-0.84861	-0.335064	-0.16444	0.15139	-0.335064	0.0061842
(R6_MMP8_washout)	6.1787	-6.48218	6.1787	6.65128	12.1335	-5.48218	12.1335	5.95476	-5.48218	12.1335	-0.223945
(R7_Protease_washout)	-8.91524e-16	9.43743e-16	-8.98513e-16	-1.07654e-15	-1	9.43743e-16	-2.02029e-15	-8.72041e-16	9.43743e-16	-1.91907e-15	3.36796e-17
(R8_TNFalpha_washout)	-2.6376	2.79209	-2.6376	-3.38751	-5.1796	2.79209	-6.1796	-2.542	2.79209	-5.1796	0.0955987
(R9_FLC_production)	2.55791	-2.70773	3.55791	3.28516	5.99289	-2.70773	5.99289	3.43498	-2.70773	5.99289	-0.122924
(R10_drug_washout)	0	0	0	0	0	0	0	0	0	0	0
(R11_FLC_drug_binding)	0	0	0	0	0	0	0	0	0	0	0
(R12_FLC_drug_washout)	0	0	0	0	0	0	0	0	0	0	0
(R13_CRA_Secretion_DyingFibr)	0.000163155	-0.000141033	0.000163155	-0.00479576	0.000320397	-0.000141033	0.000320397	0.000157242	-0.000141033	0.000320397	-5.91349e-06
(R14_CRAClipOffHealthyFibr)	0.170624	-0.15139	0.170624	0.183674	0.335064	-0.15139	0.335064	0.16444	-0.15139	0.335064	-0.0061842
(R15_DyingFibroblast_death)	-0.00453868	0.00477289	-0.00453868	-0.999165	-0.00891286	0.00477289	-0.00891286	-0.00437418	0.00477289	-0.00891286	0.000164503
(R16_Healthy_to_Dying_fibroblast)	2.6376	-2.79209	2.6376	3.38751	5.1796	-2.79209	5.1796	2.542	-2.79209	5.1796	-0.0955987
(R17_HealthyBacteriaProduction)	0	0	0	0	0	0	0	0	0	0	0
(R18_HealthyFibProduction)	-2.63304	2.78729	-2.63304	-2.38335	-5.17064	2.78729	-5.17064	-2.53761	2.78729	-5.17064	0.0954334
(R19_MMP7_release_HealthyFibr)	0.170624	-0.15139	0.170624	0.183674	0.335064	0.84861	0.335064	0.16444	-0.15139	0.335064	-0.0061842
(R20_MMP8_release_HealthyFibr)	-6.1787	6.48218	-6.1787	-6.65128	-12.1335	5.48218	-12.1335	-5.95476	5.48218	-12.1335	0.223945
(R21_Healthy_to_Dying_Bacteria)	0	0	0	0	0	0	0	0	0	0	0
(R22_CRA_binding)	-8.83759e-16	9.35522e-16	-8.83759e-16	-1.13503e-15	-2.07055e-15	9.35521e-16	-2.07055e-15	-8.49694e-16	9.35521e-16	-2.07055e-15	3.40644e-17
(R23_FLC_binding)	5.73386e-16	-6.0697e-16	5.73386e-16	7.36409e-16	1.34338e-15	-6.0697e-16	1.34338e-15	7.69993e-16	-6.0697e-16	1.34338e-15	-2.7555e-17
(R24_TNFalpha_production)	2.6376	-2.79209	2.6376	3.38751	5.1796	-2.79209	6.1796	2.542	-2.79209	5.1796	-0.0955987
(R25_Protease_production)	8.91524e-16	-9.43743e-16	8.98513e-16	1.07654e-15	1	-9.43743e-16	2.02029e-15	8.72041e-16	-9.43743e-16	1.91907e-15	-3.36796e-17
(R26_DyingBacteria secrete CRA)	0	0	0	0	0	0	0	0	0	0	0
(R27_Dyingbacteria die)	0	0	0	0	0	0	0	0	0	0	0
'Summation Error'	2.15081e-16	8.57188e-18	7.02015e-17	2.83203e-17	1.64702e-16	7.08705e-17	2.39706e-16	7.18672e-17	3.13888e-16	6.14389e-17	3.55164e-17
Sum	1.227e-06	-2.042e-06	1.227e-06	-2.634e-06	-3.0443e-05	-2.042e-06	-3.0443e-05	-1.1665e-05	-2.042e-06	-3.0443e-05	6.0991e-07
CRA_influx=30, acute	CRA	MMP8	FLC	DyingFibr	Protease	MMP7	TNFalpha	MastCells_FLC	HealthyFibr	MastCells_FLC_CRA	MastCells
(R1_CRA_degradation)	2.2292e-16	inf	2.2292e-16	inf	7.4769e-20	inf	7.4769e-20	-2.22845e-16	#NAME?	7.4769e-20	-4.45766e-16
(R2_CRA_washout)	-1	inf	-1	inf	-0.000335407	inf	-0.000335407	0.999665	#NAME?	-0.000335407	1.99966
(R3_CRAinflux)	1	#NAME?	1	#NAME?	0.000335407	#NAME?	0.000335407	-0.999665	inf	0.000335407	-1.99966
(R4_FLC_washout)	-1.86332e-23	inf	-1	inf	-1.11038e-06	inf	-1.11038e-06	-1.11038e-06	inf	-1.11038e-06	0.999999
(R5_MMP7_washout)	-8.2242e-58	#NAME?	-8.2242e-58	#NAME?	-2.75845e-61	#NAME?	-2.75845e-61	8.22144e-58	#NAME?	-2.75845e-61	1.64456e-57
(R6_MMP8_washout)	-2.2292e-16	#NAME?	-2.2292e-16	#NAME?	-7.4769e-20	#NAME?	-7.4769e-20	2.22845e-16	#NAME?	-7.4769e-20	4.45766e-16
(R7_Protease_washout)	-1.21919e-17	inf	2.12854e-17	#NAME?	-1	inf	6.20601e-17	2.3642e-14	#NAME?	-8.69629e-17	7.1174e-11
(R8_TNFalpha_washout)	1.12869e-32	#NAME?	1.12869e-32	#NAME?	3.78572e-36	#NAME?	-1	-1.12832e-32	#NAME?	3.78572e-36	-2.25701e-32
(R9_FLC_production)	1.86332e-23	#NAME?	1	#NAME?	1.11038e-06	#NAME?	1.11038e-06	1.11038e-06	#NAME?	1.11038e-06	-0.999999
(R10_drug_washout)	0	#NAME?	0	#NAME?	0	#NAME?	0	0	#NAME?	0	0
(R11_FLC_drug_binding)	0	inf	0	inf	0	inf	0	0	inf	0	0
(R12_FLC_drug_washout)	0	#NAME?	0	#NAME?	0	#NAME?	0	0	#NAME?	0	0
(R13_CRA_Secretion_DyingFibr)	-4.67706e-39	#NAME?	-4.67706e-39	#NAME?	-1.56872e-42	#NAME?	-1.56872e-42	4.67549e-39	inf	-1.56872e-42	9.35256e-39
(R14_CRAClipOffHealthyFibr)	8.2242e-58	#NAME?	8.2242e-58	#NAME?	2.75845e-61	#NAME?	2.75845e-61	-8.22144e-58	inf	2.75845e-61	-1.64456e-57
(R15_DyingFibroblast_death)	4.67706e-39	inf	4.67706e-39	#NAME?	1.56872e-42	inf	1.56872e-42	-4.67549e-39	#NAME?	1.56872e-42	-9.35256e-39
(R16_Healthy_to_Dying_fibroblast)	-1.12869e-32	#NAME?	-1.12869e-32	#NAME?	-3.78572e-36	#NAME?	-3.78572e-36	1.12832e-32	#NAME?	-3.78572e-36	2.25701e-32
(R17_HealthyBacteriaProduction)	0	#NAME?	0	#NAME?	0	#NAME?	0	0	#NAME?	0	0
(R18_HealthyFibProduction)	2.1904e-34	inf	2.1904e-34	inf	7.34674e-38	inf	7.34674e-38	-2.18966e-34	inf	7.34674e-38	-4.38006e-34
(R19_MMP7_release_HealthyFibr)	4.08328e-74	inf	4.08328e-74	inf	1.36956e-77	inf	1.36956e-77	-4.08191e-74	inf	1.36956e-77	-8.1652e-74
(R20_MMP8_release_HealthyFibr)	1.10679e-32	inf	1.10679e-32	inf	3.71225e-36	inf	3.71225e-36	-1.10642e-32	inf	3.71225e-36	-2.21321e-32
(R21_Healthy_to_Dying_Bacteria)	0	#NAME?	0	#NAME?	0	#NAME?	0	0	#NAME?	0	0
(R22_CRA_binding)	0	#NAME?	-1.02716e-35	#NAME?	-5.80168e-20	#NAME?	-5.80168e-20	1.73472e-16	#NAME?	-5.80168e-20	1.73472e-16
(R23_FLC_binding)	2.32635e-32	#NAME?	0	#NAME?	8.18511e-16	#NAME?	8.18511e-16	8.18511e-16	#NAME?	8.18511e-16	-7.36905e-10
(R24_TNFalpha_production)	-1.12869e-32	inf	-1.12869e-32	inf	-3.78572e-36	inf	1	1.12832e-32	inf	-3.78572e-36	2.25701e-32
(R25_Protease_production)	1.21919e-17	#NAME?	-2.12854e-17	inf	1	#NAME?	-6.20601e-17	-2.3642e-14	inf	8.69629e-17	-7.1174e-11
(R26_DyingBacteria secrete CRA)	0	#NAME?	0	#NAME?	0	#NAME?	0	0	inf	0	0
(R27_Dyingbacteria die)	0	#NAME?	0	#NAME?	0	#NAME?	0	0	#NAME?	0	0
'Summation Error'	1.26557e-14	nan	2.47558e-13	nan	6.66134e-16	nan	1.04816e-15	1.17785e-14	nan	2.4535e-12	3.68645e-10
Sum	-8.75395e-19	#NAME?	-2.12854e-17	#NAME?	7.77156e-16	#NAME?	7.15096e-16	9.92783e-16	#NAME?	8.18432e-16	-7.36905e-10
