# Supplementary material for: Complex Stability and an Irrevertible Transition Reverted by Peptide and Fibroblasts in a Dynamic Model of Innate Immunity
Source: Front Immunol. 2020 Feb 14;10:3091. doi: 10.3389/fimmu.2019.03091 (PMC7033641; doi:10.3389/fimmu.2019.03091)
Supplement: Data Sheet 2 — The Copasi and SBML files, as well as the Copasi software used. Live model version is available in JWS-Online through https://jjj.bio.vu.nl/models/?id=abudukelimu. [file Data_Sheet_2.zip › NewBackground to Abulikemu et al 2020-20200123T085315Z-001/Background to Abulikemu et al 2020/Figure 2/HW_SM_Table_3_chronic.xlsx]

## Sheet: Sheet1
Concentration control coefficients for chronic inflammation at three CRA influx rates
Controlling parameter ¯	Controlled concentration
CRA_influx=0.1, chronic mode	CRA	FLC	Protease	TNF	Mast Cells_FLC	Mast Cells_FLC_CRA	Mast Cells
(R2_CRA_washout)	-1	-1	-0.25	-0.25	0.75	-0.25	1.75
(R3_CRAinflux)	1	1	0.25	0.25	-0.75	0.25	-1.75
(R4_FLC_washout)	-4.19628e-18	-1	-0.0833333	-0.0833333	-0.0833333	-0.0833333	0.916667
(R7_Protease_washout)	3.97391e-17	-8.61271e-17	-1	3.06844e-16	-1.20355e-15	2.365e-16	-1.16145e-15
(R8_TNF_washout)	0	0	0	-1	0	0	0
(R9_FLC_production)	4.19628e-18	1	0.0833333	0.0833333	0.0833333	0.0833333	-0.916667
(R24_TNF_production)	0	0	0	1	0	0	0
(R25_Protease_production)	-3.97391e-17	8.61271e-17	1	-3.06844e-16	1.20355e-15	-2.365e-16	1.16145e-15
sum	0	8.61271e-17	0	1.37245e-16	-3.81754e-18	-5.77607e-19	5.1227e-17
CRA_influx=1, chronic mode	CRA	FLC	Protease	TNF	Mast Cells_FLC	Mast Cells_FLC_CRA	Mast Cells
(R2_CRA_washout)	-1	-1	-0.0118694	-0.0118694	0.988131	-0.0118694	1.98813
(R3_CRAinflux)	1	1	0.0118694	0.0118694	-0.988131	0.0118694	-1.98813
(R4_FLC_washout)	-1.38047e-20	-1	-0.00098912	-0.00098912	-0.00098912	-0.00098912	0.999011
(R7_Protease_washout)	-1.88791e-18	-2.28758e-17	-1	-1.21008e-16	-4.43909e-16	-2.13941e-17	2.58332e-14
(R8_TNF_washout)	0	0	0	-1	0	0	0
(R9_FLC_production)	1.38047e-20	1	0.00098912	0.00098912	0.00098912	0.00098912	-0.999011
(R24_TNF_production)	0	0	0	1	0	0	0
(R25_Protease_production)	1.88791e-18	2.28758e-17	1	1.21008e-16	4.43909e-16	2.13941e-17	-2.58332e-14
sum	0	2.28758e-17	0	1.21008e-16	3.66306e-20	-7.3103e-20	3.49965e-17
CRA influx =16.7, chronic mode	CRA	FLC	Protease	TNF	Mast Cells_FLC	Mast Cells_FLC_CRA	Mast Cells
(R2_CRA_washout)	-1	-1	-0.000605719	-0.000605719	0.999394	-0.000605719	1.99939
(R3_CRAinflux)	1	1	0.000605719	0.000605719	-0.999394	0.000605719	-1.99939
(R4_FLC_washout)	7.09258e-23	-1	-3.58398e-06	-3.58398e-06	-3.58398e-06	-3.58398e-06	0.999996
(R7_Protease_washout)	1.21412e-17	6.83043e-17	-1	5.307e-17	-7.05018e-15	4.66706e-17	-1.18386e-11
(R8_TNF_washout)	0	0	0	-1	0	0	0
(R9_FLC_production)	-7.09258e-23	1	3.58398e-06	3.58398e-06	3.58398e-06	3.58398e-06	-0.999996
(R24_TNF_production)	0	0	0	1	0	0	0
(R25_Protease_production)	-1.21412e-17	-6.83043e-17	1	-5.307e-17	7.05018e-15	-4.66706e-17	1.18386e-11
sum	0	4.2718e-17	0	5.79523e-17	-5.71328e-23	6.83608e-23	-4.11785e-17
