# Supplementary material for: Complex Stability and an Irrevertible Transition Reverted by Peptide and Fibroblasts in a Dynamic Model of Innate Immunity
Source: Front Immunol. 2020 Feb 14;10:3091. doi: 10.3389/fimmu.2019.03091 (PMC7033641; doi:10.3389/fimmu.2019.03091)
Supplement: Data Sheet 2 — The Copasi and SBML files, as well as the Copasi software used. Live model version is available in JWS-Online through https://jjj.bio.vu.nl/models/?id=abudukelimu. [file Data_Sheet_2.zip › NewBackground to Abulikemu et al 2020-20200123T085315Z-001/Background to Abulikemu et al 2020/Figure 4 and 5/HW_Fig4_5.xlsx]

## Sheet: Sheet1
Acute	CRA influx	stability	largest eigen	TNF	H fibro	relax after TNF-->100	relax after TNF-->10	relax after TNF-->0.00001	CRA influx	TNF	TNF alterd units file		CRA influx	acute	chronic decreasing antigen	chronic reincreasing antigen	chronic fixed fibro=0								CRA influx	largest eigenvalue versus CRA influx
Acute	0	stable	-0.00049	0.00050	999.5				0	0.0005	0.498883		0	-0.00049	0.00048		-0.009								0	-0.00049			X	Y
Acute	0.00001	stable	-0.00049	0.00050	999.5	0.00050		0.00050	1e-05	0.0005	0.498892		1e-05	-0.00049	0.00048	0.00048	-0.009								0.001	-0.00049			0	1
Acute	0.00005	stable	-0.00049	0.00050	999.5				5e-05	0.0005	0.498932		5e-05	-0.00049	0.00048		-0.009								0.005	-0.00049			2	2
Acute	0.0001	stable	-0.00049	0.00050	999.5	0.00050		0.00050	0.0001	0.0005	0.498982		0.0001	-0.00049	0.00048	0.00048	-0.009								0.01	-0.00049			3.8	3
Acute	0.0005	stable	-0.00049	0.00050	999.5				0.0005	0.0005	0.499381		0.0005	-0.00049	0.00048		-0.0089							0.05	0.05	-0.00049			4	4
Acute	0.001	stable	-0.00049	0.00050	999.5	0.00050		0.00050	0.001	0.0005	0.49988		0.001	-0.00049	0.00046	0.00046	-0.0088	0.00046	0	stable	-0.010			0.1	0.1	-0.00049
Acute	0.005	stable	-0.00049	0.00050	999.5				0.005	0.0005	0.503881		0.005	-0.00049	-0.0001		-0.0084	-0.00010	0.00001	unstable	0.00048			0.5	0.5	-0.00048
Acute	0.01	stable	-0.00049	0.00051	999.5	0.00051		0.00051	0.01	0.00051	0.508905		0.01	-0.00049	-0.0016	-0.0016	-0.0082	-0.0016	0.0001	unstable	0.00048			1	1	-0.00048
Acute	0.05	stable	-0.00049	0.00055	999.5				0.05	0.00055	0.549991		0.05	-0.00049	-0.0091		-0.0091	-0.010	0.001	unstable	0.00046				5	-0.00046
Acute	0.1	stable	-0.00049	0.00060	999.4	0.0006		0.0006	0.1	0.0006	0.603593		0.1	-0.00049	-0.0097	-0.0097	-0.0097	-0.010	0.01	stable	-0.0016				10	-0.00039	0
Acute	0.5	stable	-0.00048	0.0011	999.5				0.5	0.0011	1.1222		0.5	-0.00048	-0.01			-0.010	0.1	stable	-0.010				15	-0.00022
Acute	1	stable	-0.00048	0.0020	997.9	49.5	0.0020	0.0020	1	0.002	1.9955		1	-0.00048	-0.01	-0.01		-0.010	1	stable	-0.010				16.6	-7.4e-05
Acute	5	stable	-0.00046	0.018	981				5	0.018	18.3473		5	-0.00046	-0.01			-0.0091	10	stable	-0.010				16.7	-5e-05
Acute	10	stable	-0.00039	0.067	930.5	49.9	0.0067	0.067	10	0.067	67.2947		10	-0.00039	-0.01	-0.01		-0.0016	100	stable	-0.010				16.8	-0.01	-0.02
Acute	15	stable	-0.00022	0.18	812.5	50.0		50.0	15	0.18	181.546		15	-0.00022	-0.01			-0.00010							30	-0.01
Acute	16.6	stable	-0.000074	0.28	706.2	50.0		50.0	16.6	0.28	184.482		16.6	-7.4e-05	-0.01			0.00046							30	-0.01			30	-0.01		30	-0.01		30	-0.01		30	-0.01
Acute	16.7	stable	-0.000050	0.30	688.6				16.7	0.3	301.529		16.7	-5e-05	-0.01			0.00048							16.7	-0.01			16.7	-0.01		16.7	-0.01		16.7	-0.01		16.7	-0.01
-->Acute	16.8	stable	-0.010	50.0	-2.10-50				16.8	50	49970.1		16.8	-0.01	-0.01			0.00048							10	-0.01			10	-0.01		10	-0.01		10	-0.01		10	-0.01
-->Acute	30	stable	-0.010	50.0	-5.10-34				30	50	49983.3		30	-0.01	-0.01	-0.01		0.00048							5	-0.01			5	-0.01		5	-0.01		5	-0.01		5	-0.01
	100	stable	-0.010	50.0	5.10-99	50.0		50.0	100	50	49995		100	-0.01	-0.01	-0.01		0.00048							1	-0.01			1	-0.01		1	-0.01		1	-0.01		1	-0.01
s-->IS						Step by step method: Use CRA 0 initial SS acute inflammation-alterd units, start at CRA influx of zero, compute steady state, make intial values equal to steady state value, set CRA influx to the next higher value, conmute stst, set initial to stst, set CRA inlfux to mext higher value etc. If every time intial value is values at stst of 0 CRA unflux, then transaition to chigh inflammation happens…												0.00048							0.5	-0.01						0.5	-0.01
Chronic	30	stable	-0.010	50.0	4.10-30				100	50															0.1	-0.01
	16.7	stable	-0.010	50.0	2.10-29				30	50															0.05	-0.0091
	15			50.0		50.0		50.0	16.7	50
	10	stable	-0.010	50.0	-9.10-30	50.0		50.0	15	50															0.01	-0.0016						30	-0.01
	5	stable	-0.010	50.0	3.10-29				10	50															0.005	-0.0001						16.7	-0.01
	1	stable	-0.010	49.5	9.10-29	50.0		50.0	5	50								fixed fibro to zero							0.001	0.00046						10	-0.01
	0.5	stable	-0.010	48.8	-1.10-31				1	49.5								CRAflux	eigen	TNF					0.0005	0.00048						5	-0.01
	0.1	stable	-0.0097	41.7	5.10-37	41.7		41.7	0.5	48.8								0.1	0.0097	41.7					0.0001	0.00048						1	-0.01
	0.05	stable	-0.0091	31.2	3.10-28				0.1	41.7								0.05	-0.0091	31.2					5e-05	0.00048						0.5	-0.01
	0.01	stable	-0.0016	4.17	-5.10-42	4.17		4.17	0.05	31.2			subsequent time relaxation					0.01	-0.0082	4.17					1e-05	0.00048
	0.005	stable	-0.00010	1.16	-1.10-31				0.01	4.17		-->	0.005	-0.00010		1.16	5.10-32	0.005	-0.0084	1.16					0	0.00048
	0.001	unstable	0.00046	0.049	7.10-35	0.049		0.049	0.005	1.16		-->	0.001	0.00046		0.049	7.10-35	0.001	-0.0088	0.049
	0.0005	unstable	0.00048	0.012	-1.10-33				0.001	0.049		-->	0.0005	0.00048		0.012	0	0.0005	-0.0089	0.012					0	-0.01
	0.0001	unstable	0.00048	0.00050	5.10-37	0.00050			0.0005	0.012		-->	0.0001	0.00048		0.00050	0	0.0001	-0.009	0.0005
	0.00005	unstable	0.00048	0.00013	-1.10-36				0.0001	0.0005		-->	0.00005	0.00048		0.00012	0	5e-05	-0.009	0.00012					0	-0.01
	0.00001	unstable	0.00048	0.000005	4.10-39	0.00050*		0.00050*	5e-05	0.00013		-->	0.00001	0.00048		0.000005	-1.10-9	1e-05	-0.009	5e-06					1e-05	0.00048
	0	unstable	0.00048	-2.10-18	-4.10-41				1e-05	5e-06		-->	0	0.00048		-2.10-19	0	0	-0.009	5.10-24					0.0001	0.00048
						*Hfibro fixed at zero			0	0															0.001	0.00046
	0	stable	-0.010	3.10-24	0 fixed																				0.01	-0.0016
CRA influx back up unfixed fibro																									0.1	-0.01
	0	stable	-0.010	6.10-18	0																				1	-0.01
	0.00001	unstable	0.00048	0.000005	4.10-39																				10	-0.01
	0.0001	unstable	0.00048	0.00050	1.10-35																				100	-0.01
	0.001	unstable	0.00046	0.049	-3.10-34
	0.01	stable	-0.0016	4.17	2.10-42
	0.1	stable	-0.010	41.7	9.10-38
	1	stable	-0.010	49.5	-3.10-28
	10	stable	-0.010	49.9	-3.10-33
	100	stable	-0.010	50.0	-2.10-32
