# Supplementary material for: Complex Stability and an Irrevertible Transition Reverted by Peptide and Fibroblasts in a Dynamic Model of Innate Immunity
Source: Front Immunol. 2020 Feb 14;10:3091. doi: 10.3389/fimmu.2019.03091 (PMC7033641; doi:10.3389/fimmu.2019.03091)
Supplement: Data Sheet 2 — The Copasi and SBML files, as well as the Copasi software used. Live model version is available in JWS-Online through https://jjj.bio.vu.nl/models/?id=abudukelimu. [file Data_Sheet_2.zip › NewBackground to Abulikemu et al 2020-20200123T085315Z-001/Background to Abulikemu et al 2020/Figure 6/HW_Fig6.xlsx]

## Sheet: Sheet1
CRA influx	initial fibroblast	stability	fibroblasstst	TNFstst	fibroblastfinaltime	TNFfinaltime			CRA influx	initial fibroblast	stability	fibroblasstst	TNFstst	fibroblastfinaltime	TNFfinaltime
	ACUTE: First set CRA flux to 0, compute stst, set intial values to stst, set CRA influx to vlaue on abscissa, compute steady state, set stst values to initial, then change fibroblast to values in second column, and compute steady state, and compute time curve.									CHRONIC: First set CRA flux to 30, compute stst, set intial values to stst, set CRA influx to vALue on abscissa, compute steady state, set stst values to initial, then change fibroblast to values in second column, and compute steady state, and compute time curve.
0	1000	STABLE	999.5	0.0005	999.5	0.0005
0.0001				WRONG
0.001
									1e-05	JCRA jumped from 30	unstable	-3.10-39	5.10-6	1.10-308	5.10-6	unstable	fibroblast ?caught negative
0.01	jumped from zero	stable	999.5	0.00051	999.5	0.00051			1e-05	0 fixed	stable	0 fixed	5.10-6	0 fixed	5.10-6
0.01	10000	stable	999.5	0.00051	999.5	0.00051
0.01	1000	stable	999.5	0.00051	999.5	0.00051		note up to this point intial state has een mostly defined by CRA influx=30 I think; not by the stst at the CRA influx given??	1e-05	1e-07	unstable	9.10-36	5.10-6	999.5	0.0005
0.01	100	stable	999.5	0.00051	999.5	0.00051		to the right where stst has been updated for CRA influx level	1e-05	0.1	unstable	3.10-20	5.10-6	999.5	0.0005	OK
0.01	10	stable	999.5	0.00051	999.5	0.00051										OK
0.01	1	stable	999.5	0.00051	999.5	0.00051			0.0001	JCRA jumped from 30	unstable	1.10-35	0.0005	-0.005--0.15	0-17	unstable; TNF oscill pos, Hfibro oscill negative
0.01	0.1	unstable	0.12	0.97	999.5	0.00051			0.0001	1.10-7	unstable	1.10-35	0.0005	999.5	0.0005	OK
0.01	0.08	unstable	0.12	0.97	999.5	0.00051										OK
0.01	0.07	unstable	0.12	0.97	999.5	0.00051
0.01	0.065	unstable	0.12	0.97	0	4.2			0.001	JCRA jumped from 30	unstable	-8.10-34	0.049	-9.10-9	0.97	stable; fibroblas negative
0.01	0.06	unstable	0.12	0.97	0	4.2			0.001	JCRA jumped from 30; fibroblast fixed at zero	stable	0 fixed	0.97	0 fxed	0.049	stable
0.01	0.05	unstable	0.12	0.97	0	4.2
0.01	0.01	stable	0	4.2	0	4.2
0.01	0.0001	stable	3e-31	4.2	1.E-307	4.2			0.01	JCRA jumped from 30	stable	7.10-33	4.2	1.10-107	4.2	stable
0.01	0		-2.E-30	4.2	1.E-307	4.2			0.01	0.1	stable	-1.10-24	4.2	1.10-50	4.2	stable
									0.01	1	stable	9.10-33	4.2	1.10-56	4.2	OK
0.1	JUMPED From ZERO 1000 FIBRo		999.4	0.0006	999.4	0.0006			0.01	2	stable	1.4.10-51	4.2	1.10-50	4.2	OK				chronic
0.1	10000	stable	999.4	0.0006	999.4	0.0006			0.01	5	stable	1.4.10-29	4.2	3.10-55	4.2	OK		CRA influx	low	unstable	stable high	wobblelow	wobble high	confluent
0.1	1000								0.01	12	unstable	0.12	0.97	5.10-56	4.2			1e-05	0.01					1000
0.1	100								0.01	14	unstable	0.12	0.97	999.5	0.0005	OK		0.0001	0.01					1000
0.1	10	stable	999.4	0.0006	999.4	0.0006			0.01	50	stable	999.5	0.0005	999.5	0.0005	OK		0.001	0.01	0.01				1000
0.1	1.5	unstable	2.1	0.97	999.4	0.0006			0.01	100	stable	999.5	0.0005	999.5	0.0005	OK		0.01	0.01	0.12	999.5	12	14	1000
	1.4	unstable	2.1	0.97	999.4	0.0006			0.01	1000000				999.5	0.00051			0.1	0.01	2.1	999.4	100	110	1000
	1.3	unstable	2.1	0.97	-3e-30	41.7										OK		1	0.01	22.2	998	550	600	1000
	1.2	unstable	2.1	0.97	-3e-30	41.7			0.1	0.1	stable	-2.4.10-31	41.7	1.10-100	41.7			10	0.01	259	930	14000	15000	1000
0.1	1	unstable	2.1	0.97	-3e-30	41.7			0.1	10	stable	1.3.10-81	41.7	-8.10-8	41.7			15	0.01	460	812	50000	55000	1000
0.1	0.1	stable	-3e-30	41.7	-3e-30	41.7			0.1	28	stable	-6.10-26	41.7	1.3.10-5	41.7	OK		16.5	0.01	578	719	145000	150000	1000
0.1	0.01	stable	-3e-30	41.7	-3e-30	41.7			0.1	100	unstable	2.1	0.97	1.10-100	41.7	OK		17	0.01					1000
									0.1	110	stable	-3.10-30	41.7	999.4	0.0006	OK		30	0.01					1000
									0.1	1000	stable	999.4	0.0006	999.4	0.0006	OK		100	0.01					1000
1	jump from 0	stable	997.9	0.002	997.9	0.002			0.1	1000000				999.4	0.0006
1	10000	stable	997.9	0.002	997.9	0.002
1	20	unstable	22.2	0.95	997.9	0.002										OK	1 IMM AFTER JUMP			-6.10-29	49.5	1.10-7	49.5
1	18		22.2	0.95	997.9	0.002			1	20	stable	4.5.10-31	49.5	1.10-100	49.5	OK	1
1	17	unstable	22.2	0.95	997.9	0.002			1	200	stable	-5.10-82	49.5	1.10-80	49.5		1
1	16	unstable	22.2	0.95	1.10-7	49.5			1	500	unstable	22.2	0.95	1.10-80	49.5		1	500	unstable	22.2	0.95	1.10-80	49.5
1	15	unstable	22.2	0.95	1.10-40	49.5				550					0.002		1	550	unstable	22.2	0.95	1.10-80	49.5
1	10	stable	3.10-32	49.5	1.10-80	49.5			1	600	unstable	22.2	0.95	998	0.002		1	600	unstable	22.2	0.95	998	0.002
1	0.01	stable	4.10-32	49.5	1.10-7	49.5			1	900	unstable	22.2	0.95	998	0.002		1
									1	1000	stable	998	0.002	998	0.002		1	1000	stable	998	0.002	998	0.002
									1	1200	stable	998	0.002	998	0.002	OK	1
10	jump from 0	stable	930.5	0.067	930.5	0.067			1	1300	stable	998	0.002	998	0.002		1
10	10000	stable	930.5	0.067	930.5	0.067			1	1000000				998	0.002	OK	1
10	300	unstable	259	0.72	930.5	0.067
10	250	unstable	259	0.72	930.5	0.067										OK	10 IMM AFTER JUMP			-1.8.10-31	49.9	5.10-64	49.9
10	230	unstable	259	0.72	930.5	0.067			10	0.1	stable	-1.5.10-31	49.9	1.10-100	49.9	OK	10
10	220	unstable	259	0.72	1.10-100	49.9			10	10	stable	5.2.10-31	49.9	1.10-100	49.8	OK	10
10	210	unstable	259	0.72	1.10-100	49.9			10	100	stable	2.10-100	49.9	1.10-100	49.9	OK	10
10	200	unstable	259	0.72	1.10-100	49.9			10	900	stable	-4.4.10-101	49.9	1.10-100	49.9		10
10	0.01	stable	-6.10-35	49.9	1.10-100	49.9			10	1000	stable	5.610-100	49.9	1.10-100	49.9		10	1000	stable	5.610-100	49.9	1.10-110	49.9
									10	14000	unstable	259	0.72	1.10-100	50	OK	10	14000	unstable	259	0.72	1.10-100	50
15	jump from 0	stable	812.5	0.18	812.5	0.18			10	15000	unstable	259	0.72	929	0.067	OK	10	15000	unstable	259	0.72	1.10-100	50
15	10000	stable	812.5	0.18	812.5	0.18			10	20000	unstable	259	0.72	930	0.067	OK	10	20000	unstable	259	0.72	1.10-100	50
15	500	stable	812.5	0.18	812.5	0.18												14000	unstable	259	0.72	1.10-100	50
15	450	unstable	460.2	0.52	812.5	0.18												15000	unstable	259	0.72	930	0.067
15	430	unstable	460.2	0.52	812.5	0.18												20000	unstable	259	0.72	930	0.067
15	420	unstable	460.2	0.52	4.10-7	50												25000	stable	930	0.067	930	0.067
15	400	unstable	460.2	0.52	4.10-7	50												30000	stable	930	0.067	930	0.067
	0.01	stable	7.10-39	50	4.10-7	50			10	50000	stable	930	0.07	930	0.067		10	50000	stable	930	0.067	930	0.067
									10	1000000				930	0.067	OK			acute
																OK	CRA influx	low	unstable	stable high	wobblelow	wobble high	confluent
									15	1000	stable	9.10-30	50	1.10-100	50	OK	0.01	0.01	0.12	999.5	0.07	0.065	1000
									15	2000	stable	2.10-30	50	1.10-100	50		0.1	0.01	2.1	999.4	1.4	1.3	1000
									15	4000	stable	1.10-98	50	1.10-100	50	OK	1	0.01	22.2	998	16	15	1000
									15	20000	stable	1.10-100	50	1.10-100	50	OK	10	0.01	259	930	230	220	1000
									15	40000	unstable	460	0.52	1.10-100	50		15	0.01	460	812	430	420	1000
									15	50000					50		16.7	0.01	611.4	688.6	605	604	1000
										55000					0.18	OK	17	0.01					1000
									15	60000	unstable	460	0.52	812	0.18	OK	100	0.01					1000
16.7	jump from 0	stable	688.6	0.3	688.6	0.3			15	100000	stable	812	0.18	812	0.18					Wffchronicwobble01CRAinfluxSEPT24FigwobbleAREPRODO NOT TOUCH
16.7	10000	stable	688.6	0.3	688.6	0.3			15	1000000	stable			812	0.19	OK	16.5	100000	unstable	578	0.409	1.10-100	50
16.7	700	stable	688.6	0.3	688.6	0.3										OK	16.5	130000	unstable	578	0.409	1.10-100	50
16.7	650	stable	688.6	0.3	688.6	0.3			16.5	just jump from 30		-3.10-100	50	1.10-100	50	OK	16.5	140000	unstable	578	0.409	1.10-100	50
16.7	630	stable	688.6	0.3	688.6	0.3			16.5	1000	stable	-4.10-99	50	1.10-100	50	OK	16.5	145000	unstable	578	0.409	1.10-100	50
16.7	610	stable	688.6	0.3	688.6	0.3			16.5	50000	unstable	578	0.409	1.10-100	50		16.5	150000	unstable	578	0.409	1.10-100	0.27719
16.7	605	stable	688.6	0.3	688.6	0.3			16.5	100000	unstable	578	0.409	1.10-100	50
16.7	604	stable	688.6	0.3	1.10-100	50				130000
16.7	603	stable	688.6	0.3	1.10-100	50
16.7	602	stable	688.6	0.3	1.10-100	50
16.7	600	stable	688.6	0.3	1.10-100	50			16.5	150000	unstable	578	0.409	1.10-100	50	OK
16.7	585	unstable	611.4	0.38	1.10-100	50			16.5	175000	unstable	578	0.409	719	0.3	OK
	0.01	stable	-2.10-37	50	1.10-45	50			16.5	200000	unstable	578	0.409	718	0.3
									16.5	500000	stable	719	0.27	719	0.3
17	jump from 0	stable	-9.10-38	50	1.10-40	50			16.5	1000000	stable	719	0.27	718	0.3
17	10000	stable	-9.10-38	50	1.10-40	50
17	0.01	stable	-9.10-38	50	1.10-40	50			17	1000	stable	2.10-102	50	1.10-100	50
									17	1000000	stable	-7.10-128	50	1.10-100	50
100	jump from 0	stable	-9.10-38	50	1.10-40	50			17	10000000		-5.10-164	50	1.10-100	50
100	10000	stable	-9.10-38	50	1.10-40	50
100	0.01	stable	-9.10-38	50	1.10-40	50			30	starting point 1000	stable	3.10-101	50	-5.10-5	50
									30	1000		-3.10-101	50	-3.10-5	50
			BELOW=OLD						30	10000000		6.10-82	50	-0.08	50
	CRA influx 0.1
	Starting from the 30 influx state, then bring CRA influx to 0.1, then compute steady state and make intial conditions equal to these steady state conditions except for intial fibroblasts which are as indicatedin the first column
	copasifilename	Wffchronicwobble01CRAinflux
0.0001									10	0	stable						CRA influx	TNF treatment	Fibroblast implantation	fibroblast	TNF
0.001			WRONG						10	1000	stable	5.610-100	49.9	1.10-100	49.9			fM	fM	fM	fM
0.01									10	1000 and TNF to zero	stable	8.10-92	49.9	1.10-100	49.9		1	none	none	2. 10 -39	49.5
0.01	0.1	stable	-8.1-34	4.2	1.10-50	4.2			10	14000		-6.10-5	49.9		50		1	none	0 --> 200	1. 10 -100	49.5
0.01	1	unstable	0.12	0.97	1.10-50	4.2			10	14000 and TNF to zero	stable	930	0.07	930	0.07		1	49.9 --> 10	none	6. 10 -245	49.5
0.01	2	stable	1.4.10-51	4.2	1.10-50	4.2											1	49.9 --> 10	0-->200	998	0.02
	5	unstable	0.12	0.97	999	0.001											1	none	0-->400	9. 10 -7	49.5
0.1									1	200	stable	4.10-29	49.5	1.10-80	49.5		1	49.9 --> 0	none	9. 10 -7	49.5
0.1	0.1	stable	-2.4.10-31	41.7	1.10-100	41.7			1	200 and TNF to 25	unstable	22	0.95	1.10-95	49.5
0.1	10	stable	1.3.10-81	41.7	-8.10-8	41.7			1	200 and TNF to 10	stable	998	0.002	998	0.002
0.1	28	unstable	2.1	0.97	1.3.10-5	41.7
0.1	29	unstable	2.1	0.97	999.4	0.0006
0.1	100	stable	999.4	0.0006	999.4	0.0006
	900	stable	999.4	0.0006	999.4	0.0006
1
	20	stable	2.2.10-24	49.5	1.10-100	49.5
1
1	900	unstable	22.2	0.95	1.10-100	49.5
1	1000	unstable	22.2	0.95	998	0.002
1	1200	unstable	22.2	0.95	998	0.002
	1300	stable	998	0.002	998	0.002
10
10	0.1	stable	-1.5.10-31	49.9	1.10-100	49.9
10	10	stable	5.2.10-31	49.9	1.10-101	49.8
10	100	stable	4.6.10-100	49.9	1.10-100	49.9
10	900	stable	-4.4.10-101	49.9	1.10-100	49.9
10	1000	stable	5.610-100	49.9	1.10-100	49.9
10	14000	unstable	259	0.72	1.10-100	50
10	15000	unstable	259	0.72	929	0.07
10	20000	unstable	259	0.72	930	0.07
	50000	stable	930	0.07	930	0.07
15
15	2000	stable	5.10-94	50	1.10-100	50
15	3000	stable	1.10-87	50	1.10-100	50
15	4000	unstable	460	0.52	1.10-100	50
15	4100	unstable	460	0.52	1.10-100	50
15	4500	stable	812	0.18	1.10-100	50
15	5000	stable	812	0.18	1.10-100	50
15	6000	unstable	460	0.52	1.10-100	50
15	6500	unstable	460	0.52	812	0.18
15	7000					0.18
15	10000	stable	812	0.18	812	0.18
	20000	stable	812	0.18	813	0.18
100
