# Supplementary material for: Complex Stability and an Irrevertible Transition Reverted by Peptide and Fibroblasts in a Dynamic Model of Innate Immunity
Source: Front Immunol. 2020 Feb 14;10:3091. doi: 10.3389/fimmu.2019.03091 (PMC7033641; doi:10.3389/fimmu.2019.03091)
Supplement: Data Sheet 2 — The Copasi and SBML files, as well as the Copasi software used. Live model version is available in JWS-Online through https://jjj.bio.vu.nl/models/?id=abudukelimu. [file Data_Sheet_2.zip › NewBackground to Abulikemu et al 2020-20200123T085315Z-001/Background to Abulikemu et al 2020/Table S1.xlsx]

## Sheet: Sheet1
Filename: CRA 0 initial SS acute inflamation	Standard acute case used for generating concentration control analysis in supplementary materials Ablukemi et al
Variable Name	Type	Unit	Initial Concentration
CRA	reactions	fmol/l	0.00999412
MMP8	reactions	fmol/l	999509
washout	reactions	fmol/l	1
FLC	reactions	fmol/l	0.000999412
MMP7	reactions	fmol/l	99951
Protease	reactions	fmol/l	1
Bcells	fixed	fmol/l	1
drug	fixed	fmol/l	0
FLC_drug	fixed	fmol/l	0
DyingFibr	reactions	fmol/l	0
HealthyFibr	reactions	fmol/l	999.509
TNFalpha	reactions	fmol/l	0.475162
HealthyBacteria	fixed	fmol/l	0
free_space	assignment	fmol/l	0.491
DyingBacteria	fixed	fmol/l	0
MastCells_FLC	reactions	fmol/l	9.98404e-05
MastCells_FLC_CRA	reactions	fmol/l	9.97816e-07
MastCells	reactions	fmol/l	0.0998992
Total space	fixed	fmol/l	1000
Process and Parameter
Process (unit)	Reaction	Rate Law	Reactions Parameters (unit)	Value
R1_CRA_degradation fmol/(l*min)	CRA + MMP8 -> MMP8	Mass action (irreversible)	k1 l/(min*fmol)	0.0001
R2_CRA_washout fmol/(l*min)	CRA + washout -> washout	Mass action (irreversible)	k1 l/(min*fmol)	0.01
R3_CRAinflux fmol/(l*min)	-> CRA	Constant flux (irreversible)	v fmol/(min*l)	0
R4_FLC_washout fmol/(l*min)	FLC + washout -> washout	Mass action (irreversible)	k1 l/(min*fmol)	0.01
R5_MMP7_washout fmol/(l*min)	MMP7 + washout -> washout	Mass action (irreversible)	k1 l/(min*fmol)	0.01
R6_MMP8_washout fmol/(l*min)	MMP8 + washout -> washout	Mass action (irreversible)	k1 l/(min*fmol)	0.01
R7_Protease_washout fmol/(l*min)	Protease + washout -> washout	Mass action (irreversible)	k1 l/(min*fmol)	0.01
R8_TNFalpha_washout fmol/(l*min)	TNFalpha + washout -> washout	Mass action (irreversible)	k1 l/(min*fmol)	0.01
R9_FLC_production fmol/(l*min)	CRA + Bcells -> FLC + CRA + Bcells	Rate Law for B_FLC_production	k1 l/(min*fmol)	0.001
R10_drug_washout fmol/(l*min)	drug + washout -> washout	Mass action (irreversible)	k1 l/(min*fmol)	0.0001
R11_FLC_drug_binding fmol/(l*min)	drug + FLC = FLC_drug	Mass action (reversible)	k1 l/(min*fmol)	1e-05
			k2 1/min	1e-05
R12_FLC_drug_washout fmol/(l*min)	FLC_drug + washout -> washout	Mass action (irreversible)	k1 l/(min*fmol)	0.0001
R13_CRA_Secretion_DyingFibr fmol/(l*min)	DyingFibr -> CRA	Mass action (irreversible)	k1 1/min	0.001
R14_CRAClipOffHealthyFibr fmol/(l*min)	HealthyFibr + MMP7 -> CRA + MMP7 + HealthyFibr	Rate Law for BAFF clipoff	k1 l/(min*fmol)	1e-08
R15_DyingFibroblast_death fmol/(l*min)	DyingFibr ->	Mass action (irreversible)	k1 1/min	0.2
R16_Healthy_to_Dying_fibroblast fmol/(l*min)	HealthyFibr + TNFalpha -> DyingFibr + TNFalpha	Mass action (irreversible)	k1 l/(min*fmol)	5e-07
R17_HealthyBacteriaProduction fmol/(l*min)	HealthyBacteria -> 2 * HealthyBacteria	Mass action (irreversible)	k1 1/min	0.01
R18_HealthyFibProduction fmol/(l*min)	free_space + HealthyFibr -> 2 * HealthyFibr	Mass action (irreversible)	k1 l/(min*fmol)	4.85e-07
R19_MMP7_release_HealthyFibr fmol/(l*min)	HealthyFibr -> HealthyFibr + MMP7	Mass action (irreversible)	k1 1/min	1
R20_MMP8_release_HealthyFibr fmol/(l*min)	HealthyFibr -> HealthyFibr + 100 * MMP8	Mass action (irreversible)	k1 1/min	0.1
R21_Healthy_to_Dying_Bacteria fmol/(l*min)	HealthyBacteria + Protease -> DyingBacteria + Protease	Mass action (irreversible)	k1 l/(min*fmol)	0.005
R22_CRA_binding fmol/(l*min)	MastCells_FLC + CRA = MastCells_FLC_CRA	Mass action (reversible)	k1 l/(min*fmol)	0.1
			k2 1/min	0.1
R23_FLC_binding fmol/(l*min)	FLC + MastCells = MastCells_FLC	Mass action (reversible)	k1 l/(min*fmol)	0.1
			k2 1/min	0.1
R24_TNFalpha_production fmol/(l*min)	MastCells_FLC_CRA -> TNFalpha + MastCells_FLC_CRA	Mass action (irreversible)	k1 1/min
R25_Protease_production fmol/(l*min)	MastCells_FLC_CRA -> Protease + MastCells_FLC_CRA	Mass action (irreversible)	k1 1/min	5000
R26_DyingBacteria secrete CRA fmol/(l*min)	DyingBacteria -> 1000 * CRA	Mass action (irreversible)	k1 1/min	65
R27_Dyingbacteria die fmol/(l*min)	DyingBacteria ->	Mass action (irreversible)	k1 1/min	10
				0.1
