# Supplementary material for: Complex Stability and an Irrevertible Transition Reverted by Peptide and Fibroblasts in a Dynamic Model of Innate Immunity
Source: Front Immunol. 2020 Feb 14;10:3091. doi: 10.3389/fimmu.2019.03091 (PMC7033641; doi:10.3389/fimmu.2019.03091)
Supplement: Data Sheet 2 — The Copasi and SBML files, as well as the Copasi software used. Live model version is available in JWS-Online through https://jjj.bio.vu.nl/models/?id=abudukelimu. [file Data_Sheet_2.zip › NewBackground to Abulikemu et al 2020-20200123T085315Z-001/Background to Abulikemu et al 2020/Table S2.xlsx]

## Sheet: Sheet1
	Table S2. Concentration of various species at steady state and at 4 days into the time course simulation
	Species	Concentration in time course (4 days)	Concentration at Steady-state
	Healthy Bacteria	<10-18	<10-18
	Dying Bacteria	<10-18	<10-18
	TNF	0.5	0.5
	Healthy Fibroblasts	999.5	999.5
	Dying Fibroblasts	0.0012	0.0013
	CRA	0.01	0.01
	MMP8	999 103	999 103
	MMP7	99.9 103	99.9 103
	IgE	0.001	0.001
	Protease	100	100
	Mast cells	0.1	0.1
